# Supplementary material for: Allorecognition genes drive reproductive isolation in Podospora anserina
Source: Nat Ecol Evol. 2022 May 12;6(7):910–23. doi: 10.1038/s41559-022-01734-x (PMC9262711; doi:10.1038/s41559-022-01734-x)
Supplement: Supplementary file 4 — Supplementary Tables 1, 2, 3, 5 and 7. [file 41559_2022_1734_MOESM4_ESM.xlsx]

## Sheet: Table S1
Supplementary Table 1. Sampling information and genotyping of the P. anserina strains used in this study. The columns cover the mating type of the monokaryon sequenced (MAT), the year of collection, the locality, the substrate source (herbivore), the allele of known het genes, whether they had mating data from van der Gaag 39 available, and whether the whole genome sequencing was done in this stu…
Sample	MAT	Year	Locality	Herbivore	Het-v	Het-r_phen	Verification_het-r	Het-Q	Het-Z	Het-c	Het-c_phen	Het-s	van_der_gaag	Spok2	Spok3	Spok4	Source	BioSample
PaWa1p	+	1991	Wageningen	Rabbit	V	small_r	n.a.	1	1	3	C3	small_s	1	1	1	1	This study	SAMN19989554
PaWa2m	-	1991	Wageningen	Rabbit	V	small_r	n.a.	1	1	3	C3	small_s	0	1	1	1	This study	SAMN19989555
PaWa3p	+	1991	Wageningen	Rabbit	V	NA	n.a.	1	1	2	C2	small_s	1	1	0	0	This study	SAMN19989556
PaWa4p	+	1991	Wageningen	Rabbit	V	small_r	n.a.	2	1	2	C2	small_s	1	1	0	0	This study	SAMN19989557
PaWa7m	-	1993	Wageningen	Horse	V1	Big_R	n.a.	2	2	2	C2	Big_S	0	1	0	0	This study	SAMN19989558
PaWa8p	+	1993	Wageningen	Horse	V1	Big_R	n.a.	2	2	2	C2	Big_S	1	1	0	0	This study	SAMN19989559
PaWa9m	-	1993	Wageningen	Horse	V1	Big_R	n.a.	2	2	2	C2	Big_S	0	1	0	0	This study	SAMN19989560
PaWa10p	+	1993	Wageningen	Horse	V	small_r	n.a.	1	2	5	C1	small_s	1	1	0	0	This study	SAMN19989561
PaWa11m	-	1993	Wageningen	Horse	V	small_r	PCR	2	1	2	C2	Big_S	1	1	0	0	This study	SAMN19989562
PaWa12p	+	1993	Wageningen	Horse	V	small_r	n.a.	2	1	3	C3	small_s	0	1	1	1	This study	SAMN19989563
PaWa13m	-	1993	Wageningen	Horse	V	small_r	PCR	2	2	2	C2	Big_S	1	1	0	0	This study	SAMN19989564
PaWa14p	+	1993	Wageningen	Horse	V	small_r	n.a.	2	2	5	C1	small_s	1	1	0	0	This study	SAMN19989565
PaWa15m	-	1993	Wageningen	Horse	V1	Big_R	PCR	1	1	5	C1	Big_S	1	1	0	0	This study	SAMN19989566
PaWa16p	+	1993	Wageningen	Horse	V	small_r	n.a.	1	1	2	C2	small_s	1	1	0	0	This study	SAMN19989567
PaWa17m	-	1993	Wageningen	Horse	V1	Big_R	n.a.	1	1	5	C1	small_s	1	1	0	0	This study	SAMN19989568
PaWa18p	+	1993	Wageningen	Horse	V1	Big_R	n.a.	1	2	2	C2	small_s	1	1	0	0	This study	SAMN19989569
PaWa19m	-	1993	Wageningen	Horse	V	small_r	n.a.	1	1	2	C2	small_s	0	1	0	0	This study	SAMN19989570
PaWa21m	-	1993	Wageningen	Horse	V1	Big_R	PacBio	1	2	8	C8	Big_S	1	1	1	0	Vogan et al. (2019)	SAMN10977277
PaWa22m	-	1993	Wageningen	Rabbit	V	small_r	PCR	1	1	2	C2	small_s	1	1	0	0	This study	SAMN19989571
PaWa23p	+	1993	Wageningen	Horse	V	small_r	PCR	2	2	5	C1	small_s	1	1	0	0	This study	SAMN19989572
PaWa24m	-	1993	Wageningen	Horse	V	small_r	PCR	2	2	3	C3	small_s	1	1	0	0	This study	SAMN19989573
PaWa25p	+	1993	Wageningen	Horse	V1	Big_R	PCR	2	1	1	C1	Big_S	1	1	0	0	This study	SAMN19989574
PaWa26m	-	1993	Wageningen	Horse	V1	Big_R	PCR	2	1	2	C2	small_s	1	1	0	0	This study	SAMN19989575
PaWa27p	+	1993	Wageningen	Horse	V1	Big_R	n.a.	1	1	5	C1	small_s	1	1	0	0	This study	SAMN19989576
PaWa28m	-	1993	Wageningen	Sheep	V1	Big_R	PacBio	2	2	6	C3	Big_S	1	1	1	0	Vogan et al. (2019)	SAMN17109607
PaWa29p	+	1993	Wageningen	Sheep	V	small_r	n.a.	2	1	5	C1	small_s	1	1	0	0	This study	SAMN19989577
PaWa32p	+	1993	Wageningen	Rabbit	V	small_r	n.a.	1	2	3	C3	small_s	0	1	0	0	This study	SAMN19989578
PaWa33m	-	1993	Wageningen	Rabbit	V	small_r	n.a.	2	1	2	C2	small_s	1	1	0	0	This study	SAMN19989579
PaWa36p	+	1993	Wageningen	Rabbit	V	small_r	n.a.	1	1	2	C2	small_s	1	1	0	0	This study	SAMN19989580
PaWa37m	-	1993	Wageningen	Rabbit	V	small_r	n.a.	1	1	2	C2	small_s	0	1	0	0	This study	SAMN19989581
PaWa38p	+	1993	Wageningen	Sheep	V1	Big_R	n.a.	2	2	6	C3	Big_S	1	1	1	0	This study	SAMN19989582
PaWa39m	-	1994	Wageningen	Rabbit	V	small_r	PCR	1	1	2	C2	small_s	1	1	0	0	This study	SAMN19989583
PaWa40m	-	1994	Wageningen	Rabbit	V	small_r	PCR	1	1	2	C2	small_s	1	1	0	0	This study	SAMN19989584
PaWa41p	+	1994	Wageningen	Rabbit	V	small_r	PCR	2	2	6	C3	Big_S	1	1	0	0	This study	SAMN19989585
PaWa42m	-	1994	Wageningen	Sheep	V	small_r	n.a.	1	1	2	C2	small_s	1	1	0	0	This study	SAMN19989586
PaWa43p	+	1994	Wageningen	Horse	V	small_r	PCR	2	2	5	C1	Big_S	1	1	0	0	This study	SAMN19989587
PaWa44m	-	1994	Wageningen	Horse	V	small_r	n.a.	2	2	5	C1	Big_S	1	1	0	0	This study	SAMN19989588
PaWa45p	+	1994	Wageningen	Rabbit	V1	Big_R	n.a.	2	1	2	C2	small_s	1	1	0	0	This study	SAMN19989589
PaWa46p	+	1994	Wageningen	Rabbit	V1	Big_R	PacBio	2	1	3	C3	Big_S	1	0	0	0	Vogan et al. (2019)	SAMN10977279
PaWa47m	-	1994	Wageningen	Horse	V1	Big_R	n.a.	2	1	3	C3	Big_S	1	0	0	0	This study	SAMN19989590
PaWa49m	-	1994	Wageningen	Horse	V1	Big_R	n.a.	1	1	1	C1	small_s	1	1	1	0	This study	SAMN19989591
PaWa52p	+	1994	Wageningen	Horse	V	small_r	n.a.	2	1	1	C1	small_s	1	1	1	1	This study	SAMN19989592
PaWa53m	-	1994	Wageningen	Horse	V	small_r	PacBio	2	1	1	C1	small_s	1	1	1	1	Vogan et al. (2019)	SAMN10977280
PaWa54m	-	1994	Wageningen	Horse	V	small_r	PCR	1	1	2	C2	small_s	1	1	0	0	This study	SAMN19989593
PaWa55p	+	1994	Wageningen	Horse	V	small_r	n.a.	1	1	2	C2	small_s	1	1	0	0	This study	SAMN19989594
PaWa56m	-	1994	Wageningen	Horse	V	small_r	PCR	2	1	3	C3	small_s	1	1	0	0	This study	SAMN19989595
PaWa57p	+	1994	Wageningen	Rabbit	V1	Big_R	n.a.	1	1	2	C2	small_s	1	1	0	0	This study	SAMN19989596
PaWa58m	-	1994	Wageningen	Rabbit	V	small_r	PacBio	2	2	3	C3	small_s	1	1	1	1	Vogan et al. (2019)	SAMN17109610
PaWa59m	-	1994	Wageningen	Horse	V	small_r	n.a.	2	2	5	C1	small_s	1	1	0	0	This study	SAMN19989597
PaWa60p	+	1994	Wageningen	Horse	V1	Big_R	n.a.	1	1	1	C1	small_s	0	1	0	0	This study	SAMN19989598
PaWa61m	-	1994	Wageningen	Horse	V1	Big_R	PCR	2	1	3	C3	small_s	0	1	0	0	This study	SAMN19989599
PaWa62p	+	1994	Wageningen	Horse	V	small_r	n.a.	2	2	2	C2	Big_S	0	1	0	0	This study	SAMN19989600
PaWa63p	+	1994	Wageningen	Horse	V1	Big_R	PacBio	1	1	9	C9	Big_S	1	1	0	0	Vogan et al. (2019)	SAMN10977282
PaWa64m	-	1994	Wageningen	Horse	V1	Big_R	PCR	2	2	2	C2	small_s	1	1	0	0	This study	SAMN19989601
PaWa66m	-	1994	Wageningen	Rabbit	V	small_r	PCR	1	1	2	C2	small_s	0	1	0	0	This study	SAMN19989602
PaWa67p	+	1994	Wageningen	Horse	V	small_r	n.a.	2	2	5	C1	Big_S	0	1	0	0	This study	SAMN19989603
PaWa68m	-	1994	Wageningen	Horse	V	small_r	n.a.	1	1	2	C2	small_s	1	1	0	0	This study	SAMN19989604
PaWa69p	+	1994	Wageningen	Rabbit	V	small_r	n.a.	2	2	1	C1	Big_S	0	1	0	0	This study	SAMN19989605
PaWa70m	-	1995	Wageningen	Rabbit	V	small_r	n.a.	1	2	2	C2	small_s	0	1	0	0	This study	SAMN19989606
PaWa71p	+	1995	Wageningen	Rabbit	V1	Big_R	n.a.	1	1	2	C2	Big_S	0	0	0	0	This study	SAMN19989607
PaWa72m	-	1995	Wageningen	Rabbit	V1	Big_R	n.a.	1	1	2	C2	Big_S	0	0	0	0	This study	SAMN19989608
PaWa76p	+	1995	Wageningen	NA	V1	Big_R	n.a.	2	2	2	C2	Big_S	0	1	0	0	This study	SAMN19989609
PaWa77m	-	1995	Wageningen	NA	V1	Big_R	n.a.	2	1	2	C2	small_s	0	1	0	0	This study	SAMN19989610
PaWa78p	+	1995	Wageningen	NA	V1	Big_R	n.a.	2	1	1	C1	Big_S	0	1	0	0	This study	SAMN19989611
PaWa79m	-	1995	Wageningen	NA	V1	Big_R	n.a.	2	1	1	C1	Big_S	0	1	0	0	This study	SAMN19989612
PaWa81p	+	1995	Wageningen	NA	V	small_r	PCR	1	1	3	C3	small_s	0	1	0	0	This study	SAMN19989613
PaWa83m	-	1995	Wageningen	NA	V	small_r	n.a.	1	1	2	C2	small_s	0	1	0	0	This study	SAMN19989614
PaWa85p	+	1997	Wageningen	NA	V	small_r	n.a.	2	2	2	C2	Big_S	0	1	0	0	This study	SAMN19989615
PaWa86m	-	1997	Wageningen	NA	V1	Big_R	n.a.	2	2	6	C3	Big_S	0	1	1	0	This study	SAMN19989616
PaWa87p	+	1997	Wageningen	NA	V	small_r	PacBio	1	1	3	C3	small_s	0	1	1	1	Vogan et al. (2019)	SAMN10977284
PaWa88p	+	1997	Wageningen	NA	V1	Big_R	n.a.	2	1	2	C2	Big_S	0	0	0	0	This study	SAMN19989617
PaWa89p	+	1997	Wageningen	NA	V1	Big_R	n.a.	1	1	5	C1	Big_S	0	0	0	0	This study	SAMN19989618
PaWa91p	+	1997	Wageningen	NA	V1	Big_R	n.a.	1	2	1	C1	small_s	0	0	0	0	This study	SAMN19989619
PaWa92p	+	1997	Wageningen	NA	V	small_r	n.a.	1	2	2	C2	small_s	0	1	0	0	This study	SAMN19989620
PaWa94p	+	1997	Wageningen	NA	V	small_r	n.a.	2	1	2	C2	Big_S	0	1	0	0	This study	SAMN19989621
PaWa95p	+	1997	Wageningen	NA	V	small_r	n.a.	1	2	3	C3	Big_S	0	1	0	0	This study	SAMN19989622
PaWa96m	-	1997	Wageningen	NA	V1	Big_R	n.a.	1	2	4	C4	small_s	0	0	0	0	This study	SAMN19989623
PaWa97p	+	1997	Wageningen	NA	V1	Big_R	n.a.	1	NA	5	C1	NA	0	1	1	0	This study	SAMN19989624
PaWa98m	-	1997	Wageningen	NA	V	small_r	n.a.	1	1	1	C1	small_s	0	0	1	1	This study	SAMN19989625
PaWa99p	+	1997	Wageningen	NA	V	small_r	n.a.	2	1	5	C1	Big_S	0	1	0	0	This study	SAMN19989626
PaWa100p	+	1997	Wageningen	NA	V	small_r	PacBio	2	1	5	C1	small_s	0	1	0	1	Vogan et al. (2019)	SAMN10977286
PaWa101m	-	2001	Wageningen	Rabbit	V1	Big_R	n.a.	2	1	1	C1	Big_S	0	1	0	0	This study	SAMN19989627
PaWa102p	+	2001	Wageningen	Rabbit	V	small_r	n.a.	1	1	2	C2	Big_S	0	1	0	0	This study	SAMN19989628
PaWa103m	-	2001	Wageningen	Rabbit	V1	Big_R	n.a.	2	1	1	C1	small_s	0	1	0	0	This study	SAMN19989629
PaWa104m	-	2001	Wageningen	Horse	V1	Big_R	n.a.	1	1	2	C2	small_s	0	1	0	0	This study	SAMN19989630
PaWa105p	+	2001	Wageningen	Horse	V1	Big_R	n.a.	2	1	1	C1	Big_S	0	1	0	0	This study	SAMN19989631
PaWa106p	+	2001	Wageningen	Horse	V	small_r	n.a.	1	1	1	C1	small_s	0	1	0	0	This study	SAMN19989632
PaWa107m	-	2001	Wageningen	Horse	V1	Big_R	n.a.	2	2	5	C1	small_s	0	1	0	0	This study	SAMN19989633
PaWa108m	-	2001	Wageningen	Horse	V1	Big_R	n.a.	1	1	5	C1	small_s	0	0	0	0	This study	SAMN19989634
PaWa109p	+	2001	Wageningen	Rabbit	V1	Big_R	n.a.	1	2	5	C1	small_s	0	0	1	0	This study	SAMN19989635
PaWa115m	-	2001	Wageningen	Rabbit	V1	Big_R	n.a.	2	2	5	C1	small_s	0	1	0	0	This study	SAMN19989636
PaWa116p	+	2001	Wageningen	Rabbit	V1	Big_R	n.a.	2	2	5	C1	small_s	0	1	0	0	This study	SAMN19989637
PaWa117m	-	2001	Wageningen	Rabbit	V	small_r	n.a.	1	1	2	C2	small_s	0	1	0	0	This study	SAMN19989638
PaWa118p	+	2001	Wageningen	Rabbit	V1	small_r	PCR	2	2	2	C2	Big_S	0	0	0	0	This study	SAMN19989639
PaWa122m	-	2010	Wageningen	Horse	V	small_r	n.a.	1	1	1	C1	Big_S	0	1	0	0	This study	SAMN19989640
PaWa123p	+	2010	Wageningen	Horse	V	small_r	n.a.	2	2	3	C3	small_s	0	1	0	0	This study	SAMN19989641
PaWa124p	+	2010	Wageningen	Horse	V1	Big_R	n.a.	1	2	2	C2	small_s	0	1	0	0	This study	SAMN19989642
PaWa125m	-	2010	Wageningen	Horse	V	small_r	n.a.	1	1	2	C2	Big_S	0	1	1	1	This study	SAMN19989643
PaWa126p	+	2010	Wageningen	Horse	V1	Big_R	n.a.	2	1	2	C2	small_s	0	1	1	1	This study	SAMN19989644
PaWa127m	-	2010	Wageningen	Horse	V	small_r	n.a.	2	1	1	C1	Big_S	0	1	0	0	This study	SAMN19989645
PaWa128p	+	2010	Wageningen	Horse	V1	Big_R	n.a.	2	1	2	C2	Big_S	0	0	0	0	This study	SAMN19989646
PaWa129p	+	2010	Wageningen	Horse	V	small_r	n.a.	1	2	3	C3	small_s	0	1	0	0	This study	SAMN19989647
PaWa137m	-	2016	Wageningen	Rabbit	V1	Big_R	n.a.	1	1	2	C2	Big_S	0	1	0	1	Vogan et al. (2021)	SAMN15214446
PaWa138m	-	2016	Wageningen	Rabbit	V	small_r	n.a.	2	1	2	C2	Big_S	0	1	0	0	This study	SAMN19989648
PaWa142p	+	2016	Wageningen	Horse	V1	Big_R	n.a.	2	2	2	C2	Big_S	0	1	0	0	This study	SAMN19989649
PaWa143m	-	2016	Wageningen	Horse	V1	small_r	PCR	1	2	2	C2	Big_S	0	1	0	0	This study	SAMN19989650
CBS433.50p	+	1944	Ontario	Cow	V1	Big_R	PCR	2	2	3	C3	Big_S	0	1	1	1	This study	SAMN19989651
CBS455.64m	-	1964	Switzerland	Cow	V1	small_r	PCR	1	2	5	C1	small_s	0	1	0	0	This study	SAMN19989652
PaTgp	+	NA	NA	NA	V1	Big_R	Nanopore	2	2	2	C2	small_s	0	0	1	0	Vogan et al. (2019)	SAMN10977287
PaYp	+	1937	France	NA	V1	Big_R	Nanopore	2	1	3	C3	small_s	0	0	1	1	Vogan et al. (2019)	SAMN10977285
PaZp	+	1937	France	NA	V	small_r	n.a.	2	1	2	C2	small_s	0	1	1	1	This study	SAMN19989653
PaSp	+	1937	France	NA	V	small_r	Reference Genome	1	1	1	C1	Big_S	1	1	0	0	Vogan et al. (2019)	SAMN10977290
CBS333.63p	+	1963	Argentina	Cow	V1*	small_r	PCR	2	1	11	C4	Big_S	0	1	0	0	This study	SAMN19989654
* This strain has no het-v genes, so it should behave like a V1 strain, but the actual locus looks very different from P. anserina V1 strains

## Sheet: Table S2
Supplementary Table 2. Sampling details of the strains isolated in 2017.
Wa_numbers	Sampling_site[1]	Date_collection	Herbivore	Original_culture[2]	PCR_het-v	Mating_phenotype	Barrage[3]	Dung	Indiv_count
Wa146	Rijnhaven	2017-08-16	Horse	Dikaryotic	V1	V1	a	1	1
Wa147	Rijnhaven	2017-08-16	Horse	Dikaryotic	V	V	b	1	2
Wa148	Rijnhaven	2017-08-16	Horse	Dikaryotic	V1	V1	a	2	3
Wa149	Rijnhaven	2017-08-16	Horse	Monokaryotic	n.d.	V1	b	2	4
Wa151	Rijnhaven	2017-08-16	Horse	Dikaryotic	V1	V1	c	2	5
Wa152	Rijnhaven	2017-08-16	Horse	Monokaryotic	V1	V1	e	3	6
Wa153	Rijnhaven	2017-08-16	Horse	Dikaryotic	V	V	a	3	7
Wa154	Rijnhaven	2017-08-16	Horse	Dikaryotic	V1	V1	d	3	8
Wa155	Rijnhaven	2017-08-16	Horse	Dikaryotic	V	V	b	3	9
Wa156	Rijnhaven	2017-08-16	Horse	Dikaryotic	V	V	c	3	10
Wa157	Rijnhaven	2017-08-16	Horse	Dikaryotic	V1	V1	a	4	11
Wa158	Rijnhaven	2017-08-16	Horse	Dikaryotic	V1	V1	a	4	-
Wa159	Rijnhaven	2017-08-16	Horse	Dikaryotic	V1	V1	b	4	12
Wa161	Rijnhaven	2017-08-16	Horse	Dikaryotic	V1	V1	-	5	13
Wa162	Rijnhaven	2017-08-16	Horse	Dikaryotic	V1	V1	-	6	14
Wa163	Rijnhaven	2017-08-16	Horse	Dikaryotic	V	V	a	7	15
Wa164	Rijnhaven	2017-08-16	Horse	Dikaryotic	V	V	b	7	16
Wa165	Rijnhaven	2017-08-16	Horse	Dikaryotic	V1	V1	a	8	17
Wa166	Rijnhaven	2017-08-16	Horse	Dikaryotic	V	V	b	8	18
Wa167	Rijnhaven	2017-08-16	Horse	Dikaryotic	V1	V1	c	8	19
Wa168	Rijnhaven	2017-08-16	Horse	Dikaryotic	V	V	d	8	20
Wa169	Rijnhaven	2017-08-16	Horse	Dikaryotic	V1	V1	a	9	21
Wa171	Rijnhaven	2017-08-16	Horse	Dikaryotic	Fail	V1	b	9	22
Wa172	Rijnhaven	2017-08-16	Horse	Dikaryotic	n.d.	V1	c	9	23
Wa173	Rijnhaven	2017-08-16	Horse	Dikaryotic	V1	V1	-	10	24
Wa174	Rijnhaven	2017-08-23	Horse	Monokaryotic	V1	V1	a	11	25
Wa175	Rijnhaven	2017-08-16	Horse	Dikaryotic	V1	V1	a	11	-
Wa176	Rijnhaven	2017-08-16	Horse	Dikaryotic	Fail	P. comata		11	26
Wa177	Rijnhaven	2017-08-16	Horse	Monokaryotic	n.d.	n.d.	a	12	-
Wa178	Rijnhaven	2017-08-23	Horse	Dikaryotic	n.d.	V1	b	12	27
Wa179	Rijnhaven	2017-08-23	Horse	Dikaryotic	n.d.	V1	a	12	28
Wa181	Rijnhaven	2017-08-16	Horse	Dikaryotic	V1	V1	c	12	29
Wa182	Rijnhaven	2017-08-23	Horse	Dikaryotic	V1	V1	a	13	30
Wa183	Rijnhaven	2017-08-23	Horse	Dikaryotic	V	V	b	13	31
Wa184	Rijnhaven	2017-08-23	Horse	Dikaryotic	n.d.	V	c	13	32
Wa185	Rijnhaven	2017-08-23	Horse	Dikaryotic	V1	V1	d	13	33
Wa186	Rijnhaven	2017-08-23	Horse	Dikaryotic	V	V	a	14	34
Wa187	Rijnhaven	2017-08-23	Horse	Dikaryotic	V	V	a	14	-
Wa188	Rijnhaven	2017-08-23	Horse	Dikaryotic	Fail	V	a	15	35
Wa189	Rijnhaven	2017-08-23	Horse	Dikaryotic	V	V	b	15	36
Wa191	Rijnhaven	2017-08-23	Horse	Dikaryotic	Fail	V	a	15	-
Wa192	Rijnhaven	2017-08-23	Horse	Dikaryotic	V1	V1	c	15	37
Wa193	Rijnhaven	2017-08-23	Horse	Dikaryotic	V1	V1	c	15	-
Wa194	Rijnhaven	2017-08-23	Horse	Dikaryotic	n.d.	V	a	16	38
Wa195	Rijnhaven	2017-08-23	Horse	Dikaryotic	V	V	b	16	39
Wa196	Rijnhaven	2017-08-23	Horse	Dikaryotic	V	V	b	16	-
Wa197	Rijnhaven	2017-08-23	Horse	Dikaryotic	V1	V1	c	16	40
Wa198	Rijnhaven	2017-08-23	Horse	Dikaryotic	n.d.	V1	d	16	41
Wa199	Rijnhaven	2017-08-23	Horse	Dikaryotic	V1	V1	a	17	42
Wa201	Rijnhaven	2017-08-23	Horse	Dikaryotic	Fail	V1	b	17	43
Wa202	Rijnhaven	2017-08-23	Horse	Dikaryotic	V1	V1	c	17	44
Wa203	Rijnhaven	2017-08-23	Horse	Dikaryotic	V1	V1	d	17	45
Wa204	Rijnhaven	2017-08-23	Horse	Dikaryotic	V1	V1	e	17	46
Wa205	Rijnhaven	2017-08-23	Horse	Dikaryotic	V1	V1	f	17	47
Wa206	Rijnhaven	2017-08-23	Horse	Dikaryotic	n.d.	V1	g	17	48
Wa207	Rijnhaven	2017-08-23	Horse	Dikaryotic	V1	V1	-	18	49
Wa208	Rijnhaven	2017-08-23	Horse	Dikaryotic	V1	V1	a	19	50
Wa209	Rijnhaven	2017-08-23	Horse	Dikaryotic	V	V	b	19	51
Wa211	Rijnhaven	2017-08-23	Horse	Dikaryotic	V1	V1	c	19	52
Wa212	Rijnhaven	2017-08-23	Horse	Dikaryotic	V1	V1	c	19	-
Wa213	Rijnhaven	2017-08-23	Horse	Dikaryotic	V	V	-	20	53
Wa214	Rijnhaven	2017-08-23	Horse	Dikaryotic	V	V	-	21	54
Wa215	Oranje Nassau Oord	2017-08-29	Sheep	Dikaryotic	n.d.	V	-	22	55
Wa216	Oranje Nassau Oord	2017-08-29	Sheep	Dikaryotic	Fail	P. comata	a	23	56
Wa217	Oranje Nassau Oord	2017-08-29	Sheep	Dikaryotic	Fail	P. comata	b	23	57
Wa218	Blauwe Kamer	2017-09-11	Horse	Dikaryotic	V	V	a	24	58
Wa219	Blauwe Kamer	2017-09-11	Horse	Dikaryotic	V1	V1	b	24	59
Wa221	Blauwe Kamer	2017-09-11	Horse	Dikaryotic	Fail	V1	a	25	60
Wa222	Blauwe Kamer	2017-09-11	Horse	Dikaryotic	Fail	P. comata	b	25	61
Wa223	Blauwe Kamer	2017-09-11	Horse	Dikaryotic	V1	V1	a	26	62
Wa224	Blauwe Kamer	2017-09-11	Horse	Dikaryotic	V	V	b	26	63
Wa225	Blauwe Kamer	2017-09-11	Horse	Dikaryotic	n.d.	V1	a	27	64
Wa226	Blauwe Kamer	2017-09-11	Horse	Dikaryotic	Fail	P. comata	b	27	65
Wa227	Blauwe Kamer	2017-09-11	Horse	Dikaryotic	V1	V1	-	28	66
Wa228	Blauwe Kamer	2017-09-11	Horse	Dikaryotic	n.d.	V1	-	29	67
Wa229	Blauwe Kamer	2017-09-11	Horse	Dikaryotic	Fail	V1	-	30	68
[1] Coordinates: Rijnhaven 51.9622210, 5.6626940; Oranje Nassau Oord (ONO) 51.9703120, 5.7148230; Blauwe Kamer 51.942569, 5.618936.
[2] Only dikaryotic spores were isolated from the fruiting bodies, but likely some cultures sectored into monokaryotic areas after germination, as revealed by mating type phenotyping. This resulted in the loss of one nucleus.
[3] All strains isolated from the same dung were confronted in a plate. If two strains did not form barrage, they were classified as the same vegetative incompatibility group and only one of them was counted as an individual. Each group was assigned a letter. Notice that strains from different dung samples were not compared.

## Sheet: Table S3
Supplementary Table 3. Matrix of mating success scores between strains of the Wageningen Collection, based on the results of van der Gaag (2005).
	s	S	Wa1	Wa3	Wa4	Wa58	Wa22	Wa33	Wa56	Wa36	Wa53	Wa10	Wa11	Wa13	Wa14	Wa68	Wa16	Wa55	Wa24	Wa54	Wa52	Wa59	Wa29	Wa44	Wa42	Wa23	Wa39	Wa40	Wa41	Wa43	Wa21	Wa18	Wa45	Wa46	Wa17	Wa38	Wa28	Wa26	Wa63	Wa64	Wa47	Wa25	Wa27	Wa15	Wa8	Wa57
s	1	1	3	1	1	3	1	3	2	1	1	6	1	1	3	1	1	1	4	1	2	3	3	6	4	6	1	1	4	3	6	6	5	6	6	6	6	4	6	3	4	4	2	5	6	5
S	1	1	1	1	6	3	1	3	2	1	3	3	3	3	3	3	1	na	1	6	3	3	3	3	4	2	4	1	2	6	3	6	6	6	3	6	6	6	6	6	6	6	3	3	6	5
Wa1	6	1	1	5	6	3	5	3	1	3	3	6	6	1	3	3	1	na	1	6	na	3	1	2	4	3	5	4	na	na	6	na	6	na	3	6	1	na	3	5	6	6	5	6	6	5
Wa3	1	1	1	1	1	1	1	1	1	1	1	5	1	1	1	1	1	1	1	1	1	1	1	6	3	6	1	1	2	6	3	3	6	6	6	6	6	3	6	6	5	6	1	6	6	3
Wa4	3	3	1	3	1	3	1	6	5	1	3	2	1	1	3	3	1	3	2	5	3	6	3	6	1	5	1	1	4	5	6	6	6	6	6	6	6	3	6	6	5	6	3	6	6	3
Wa58	3	6	5	6	3	1	na	na	1	3	6	na	na	1	3	3	5	3	1	6	4	3	na	3	3	na	3	3	3	6	6	na	6	6	na	6	6	na	6	6	6	6	6	6	6	6
Wa22	3	1	1	1	1	na	1	1	na	1	na	6	1	3	3	na	1	na	6	na	na	na	1	na	na	6	na	na	na	na	6	6	na	na	6	6	6	6	na	na	na	6	2	5	6	na
Wa33	3	1	2	3	2	na	1	1	na	3	na	3	1	1	2	na	1	na	3	na	na	na	3	na	na	3	na	na	na	na	6	6	na	na	6	6	6	6	na	na	na	3	6	6	6	na
Wa56	3	1	3	3	5	1	na	na	1	na	1	na	na	1	1	na	1	3	1	1	2	1	1	2	4	na	6	5	3	3	5	na	6	6	na	6	5	na	na	na	5	3	2	2	5	6
Wa36	1	1	3	3	1	3	1	3	2	1	5	3	1	1	3	1	1	1	5	1	1	3	3	3	1	6	1	1	1	3	na	3	6	3	6	6	6	3	6	6	2	3	1	6	6	5
Wa53	1	3	2	1	3	6	na	na	1	2	1	na	na	3	3	1	5	6	3	4	6	3	na	5	3	na	3	5	3	6	6	na	6	6	na	6	6	na	1	6	6	6	3	6	6	6
Wa10	6	1	3	6	6	na	na	6	na	6	na	1	6	3	1	na	6	na	6	na	na	na	6	na	na	na	na	na	na	na	na	na	na	na	6	6	6	6	na	na	na	6	6	6	6	na
Wa11	1	3	3	1	3	na	1	1	na	3	na	6	1	3	1	na	1	na	3	na	na	na	6	na	na	6	na	na	na	na	6	6	na	na	6	6	6	6	na	na	na	5	6	6	5	na
Wa13	1	1	1	3	3	1	3	3	2	2	3	1	1	1	1	3	3	3	1	1	3	1	3	5	1	1	3	4	2	1	6	1	6	6	6	3	3	6	3	6	5	6	3	6	5	2
Wa14	1	1	3	1	3	6	3	1	3	1	6	1	1	1	1	6	2	6	1	6	6	4	1	6	4	1	3	6	6	6	6	1	6	6	5	1	2	3	6	6	3	3	3	6	5	5
Wa68	2	3	1	1	3	1	na	na	na	1	1	na	na	3	1	1	3	1	6	1	1	na	3	na	na	na	na	na	6	na	6	na	na	6	na	3	6	na	1	na	2	6	3	1	6	na
Wa16	1	3	3	1	3	3	1	2	4	1	1	6	1	1	3	3	1	1	6	1	1	2	6	6	1	6	3	3	1	6	6	6	3	6	6	6	3	6	6	6	5	6	6	6	6	1
Wa55	1	3	3	3	3	1	na	na	1	3	1	na	na	3	1	1	1	1	6	na	na	3	3	3	1	na	na	1	1	1	6	na	6	3	na	6	6	na	5	6	3	6	3	3	6	3
Wa24	3	1	3	3	6	3	6	3	2	1	6	1	1	3	1	2	4	6	1	6	6	2	3	3	5	1	6	6	5	3	5	6	6	3	6	6	3	6	5	6	6	5	3	3	6	5
Wa54	1	3	na	4	3	3	na	na	6	6	1	na	na	3	3	1	1	6	6	1	1	1	na	6	1	na	6	3	3	1	4	na	6	5	na	6	5	na	6	6	na	3	3	3	6	1
Wa52	1	3	3	3	3	6	na	na	2	1	1	na	na	3	3	1	3	6	3	1	1	3	1	3	1	na	1	1	1	5	6	na	6	3	na	6	6	na	3	6	3	3	3	3	6	3
Wa59	1	3	na	3	3	3	na	na	3	1	3	na	na	2	1	na	2	1	1	1	3	1	3	1	6	na	6	6	5	1	3	na	6	3	na	6	6	na	na	6	3	3	3	1	6	3
Wa29	3	1	3	6	6	na	1	5	3	3	na	3	6	3	3	3	5	1	1	na	1	1	1	na	na	3	5	6	na	na	6	6	6	na	3	6	6	6	5	6	na	2	3	3	6	6
Wa44	6	3	1	6	6	6	na	na	3	6	3	na	na	3	1	na	6	3	3	3	3	1	na	1	6	na	6	6	5	na	6	na	6	na	na	3	6	na	na	6	6	6	6	6	6	6
Wa42	4	4	6	2	2	3	na	na	1	3	3	na	na	3	1	na	1	1	4	2	1	6	na	6	1	na	6	2	1	5	5	na	6	6	na	4	6	na	na	6	6	5	2	1	6	3
Wa23	3	1	3	3	6	na	6	1	na	3	na	1	6	2	1	na	6	na	1	na	na	na	3	na	na	1	na	na	na	na	3	6	na	na	6	6	6	6	na	na	na	3	6	6	6	na
Wa39	4	1	2	3	1	3	na	na	3	6	3	na	na	3	3	na	3	1	6	1	1	4	3	na	6	na	1	6	1	6	6	na	6	6	na	6	6	na	6	6	6	6	6	3	4	6
Wa40	2	1	na	6	na	5	na	na	6	5	1	na	na	3	1	na	3	3	na	6	1	5	na	6	2	na	1	1	2	6	6	na	6	6	na	6	na	na	na	6	6	na	na	6	6	6
Wa41	6	6	6	6	5	3	na	na	3	1	3	na	na	1	3	6	1	1	6	6	1	4	na	6	1	na	na	1	1	5	6	na	6	3	na	6	6	na	5	6	6	6	6	na	na	3
Wa43	3	6	na	3	3	3	na	na	3	3	6	na	na	1	2	na	3	1	3	3	6	1	na	na	4	na	5	1	3	1	6	na	6	na	na	6	6	na	na	3	6	6	6	6	5	6
Wa21	3	3	6	6	6	6	6	3	5	na	6	6	6	3	3	3	6	6	1	5	3	1	1	6	6	5	6	6	5	6	1	1	6	6	3	1	1	1	3	6	6	1	1	3	1	2
Wa18	5	3	6	6	6	na	6	6	na	6	na	6	6	3	5	na	6	na	6	na	na	na	6	na	na	6	na	na	na	na	1	1	na	na	1	6	3	3	na	na	na	3	3	3	1	na
Wa45	6	6	6	3	6	6	na	na	6	na	6	na	na	6	6	na	6	6	6	6	6	6	6	6	6	na	6	5	6	6	3	na	1	3	na	6	6	na	6	6	6	6	5	5	4	6
Wa46	3	6	na	6	6	6	na	na	3	6	3	na	na	6	5	6	6	3	6	3	3	3	na	na	6	na	6	6	5	na	3	na	3	1	na	3	3	na	5	3	6	5	3	3	6	3
Wa17	6	3	6	6	6	na	6	6	na	6	na	6	6	6	6	na	6	na	6	na	na	na	6	na	na	6	na	na	na	na	3	6	na	na	1	3	3	1	na	na	na	1	1	1	6	na
Wa38	6	6	6	6	6	6	6	6	6	6	5	6	6	3	3	6	6	5	6	6	5	6	6	6	6	6	6	6	6	6	1	6	6	3	3	1	1	6	1	6	5	3	3	3	3	6
Wa28	6	6	6	6	6	6	6	6	4	6	6	6	6	3	6	6	6	5	6	5	6	4	6	6	na	6	6	6	5	6	1	6	6	3	1	1	1	6	3	6	3	3	3	3	3	4
Wa26	5	6	6	6	5	na	6	5	na	5	na	6	6	6	6	na	6	na	6	na	na	na	6	na	na	6	na	na	na	na	1	3	na	na	1	5	1	1	na	na	na	1	1	1	2	na
Wa63	3	3	3	3	3	6	na	na	na	6	1	na	na	6	6	2	3	3	6	6	3	na	6	na	na	na	6	na	6	na	6	na	6	3	na	3	3	na	1	6	1	1	2	1	6	na
Wa64	6	6	6	6	6	6	na	na	6	na	6	na	na	6	6	na	6	6	6	6	6	5	6	6	6	na	6	6	6	5	5	na	6	3	na	6	6	na	6	1	3	6	3	3	4	6
Wa47	5	6	1	6	6	6	na	na	6	3	6	na	na	3	3	2	2	6	6	na	3	5	6	6	3	na	6	6	6	6	3	na	1	1	na	3	3	na	1	3	1	2	1	1	5	3
Wa25	6	3	6	5	6	6	6	6	5	6	3	6	6	6	3	5	6	5	2	6	3	5	6	6	6	3	6	6	6	6	3	6	6	5	3	3	3	3	1	6	6	1	1	1	6	5
Wa27	1	3	1	3	3	6	3	3	2	3	6	6	5	3	2	3	3	3	4	2	3	2	3	6	4	6	6	6	5	6	6	6	3	3	1	3	3	1	1	6	3	1	1	1	1	1
Wa15	6	3	6	6	6	6	5	6	2	6	6	6	6	6	6	3	6	3	1	3	6	2	6	6	1	6	4	6	4	6	1	6	5	3	1	3	3	3	3	4	3	1	1	1	6	6
Wa8	3	6	5	6	6	6	6	6	5	6	6	6	5	5	5	6	6	6	6	3	6	5	6	6	6	6	4	6	4	6	1	1	6	3	3	6	3	1	6	2	3	6	3	6	1	2
Wa57	1	3	6	6	6	6	na	na	1	6	1	na	na	1	2	na	1	6	4	3	3	3	6	5	3	na	6	3	6	5	1	na	1	3	na	1	6	na	6	4	4	1	1	3	1	1

## Sheet: Table S5
Supplementary Table 5. Raw counts of perithecia formed in confrontations of het-Va point mutations and control crosses.
(Notice that this table is in a long-format so it can be plotted with the ggplot package in R)
Condition	Focal_strain	Perithecia
Female_fertility_to_V1r	V1r	5
Female_fertility_to_V1r	V1r	4
Female_fertility_to_V1r	V1r	9
Female_fertility_to_V1r	V1r	7
Female_fertility_to_V1r	V1r	5
Female_fertility_to_V1r	V1r	5
Female_fertility_to_V1r	V1r	14
Female_fertility_to_V1r	V1r	12
Female_fertility_to_V1r	V1r	13
Female_fertility_to_V1r	V1r	2
Female_fertility_to_V1r	V1r	1
Female_fertility_to_V1r	V1r	10
Female_fertility_to_V1r	V1r	4
Female_fertility_to_V1r	V1r	2
Female_fertility_to_V1r	V1r	5
Female_fertility_to_V1r	V1r	11
Female_fertility_to_V1r	V1r	4
Female_fertility_to_V1r	V1r	9
Female_fertility_to_V1r	V1r	11
Female_fertility_to_V1r	V1r	11
Female_fertility_to_V1r	V1r	20
Female_fertility_to_V1r	V1r	3
Female_fertility_to_V1r	V1r	11
Female_fertility_to_V1r	V1r	9
Female_fertility_to_V1r	V1r	12
Female_fertility_to_V1r	V1r	13
Female_fertility_to_V1r	V1r	14
Female_fertility_to_V1r	V1r	11
Female_fertility_to_V1r	V1r	17
Female_fertility_to_V1r	V1r	28
Female_fertility_to_V1r	V1r	14
Female_fertility_to_V1r	V1r	12
Female_fertility_to_V1r	V1r	24
Female_fertility_to_V1r	V1r	9
Female_fertility_to_V1r	V1r	5
Female_fertility_to_V1r	V1r	10
Female_fertility_to_V1r	V1r	9
Female_fertility_to_V1r	V1r	12
Female_fertility_to_V1r	V1r	3
Female_fertility_to_V1r	V1r	7
Female_fertility_to_V1r	V1r	9
Female_fertility_to_V1r	V1r	11
Female_fertility_to_V1r	V1r	15
Female_fertility_to_V1r	V1r	8
Female_fertility_to_V1r	V1r	17
Female_fertility_to_V1r	V1r	7
Female_fertility_to_V1r	V1r	8
Female_fertility_to_V1r	V1r	22
Female_fertility_to_V1r	Pa_5_12720	8
Female_fertility_to_V1r	Pa_5_12720	11
Female_fertility_to_V1r	Pa_5_12720	10
Female_fertility_to_V1r	Pa_5_12720	8
Female_fertility_to_V1r	Pa_5_12720	18
Female_fertility_to_V1r	Pa_5_12720	10
Female_fertility_to_V1r	Pa_5_12720	10
Female_fertility_to_V1r	Pa_5_12720	13
Female_fertility_to_V1r	Pa_5_12720	12
Female_fertility_to_V1r	Pa_5_12720	10
Female_fertility_to_V1r	Pa_5_12720	6
Female_fertility_to_V1r	Pa_5_12720	8
Female_fertility_to_V1r	Pa_5_12720	11
Female_fertility_to_V1r	Pa_5_12720	4
Female_fertility_to_V1r	Pa_5_12720	16
Female_fertility_to_V1r	Pa_5_12720	6
Female_fertility_to_V1r	Pa_5_12720	7
Female_fertility_to_V1r	Pa_5_12720	9
Female_fertility_to_V1r	Pa_5_12720	12
Female_fertility_to_V1r	Pa_5_12720	14
Female_fertility_to_V1r	Pa_5_12720	2
Female_fertility_to_V1r	Pa_5_12720	2
Female_fertility_to_V1r	Pa_5_12720 Y233F	8
Female_fertility_to_V1r	Pa_5_12720 Y233F	6
Female_fertility_to_V1r	Pa_5_12720 Y233F	10
Female_fertility_to_V1r	Pa_5_12720 Y233F	11
Female_fertility_to_V1r	Pa_5_12720 Y233F	8
Female_fertility_to_V1r	Pa_5_12720 Y233F	18
Female_fertility_to_V1r	Pa_5_12720 Y233F	16
Female_fertility_to_V1r	Pa_5_12720 Y233F	14
Female_fertility_to_V1r	Pa_5_12720 Y233F	19
Female_fertility_to_V1r	Pa_5_12720 Y233F	9
Female_fertility_to_V1r	Pa_5_12720 Y233F	3
Female_fertility_to_V1r	Pa_5_12720 Y233F	8
Female_fertility_to_V1r	Pa_5_12720 Y233F	10
Female_fertility_to_V1r	Pa_5_12720 Y233F	12
Female_fertility_to_V1r	Pa_5_12720 Y233F	22
Female_fertility_to_V1r	Pa_5_12720 Y233F	8
Female_fertility_to_V1r	Pa_5_12720 Y233F	15
Female_fertility_to_V1r	Pa_5_12720 Y233F	13
Female_fertility_to_V1r	Pa_5_12720 Y233A	11
Female_fertility_to_V1r	Pa_5_12720 Y233A	8
Female_fertility_to_V1r	Pa_5_12720 Y233A	13
Female_fertility_to_V1r	Pa_5_12720 Y233A	18
Female_fertility_to_V1r	Pa_5_12720 Y233A	6
Female_fertility_to_V1r	Pa_5_12720 Y233A	13
Female_fertility_to_V1r	Pa_5_12720 Y233A	6
Female_fertility_to_V1r	Pa_5_12720 Y233A	5
Female_fertility_to_V1r	Pa_5_12720 Y233A	5
Female_fertility_to_V1r	Pa_5_12720 Y233A	6
Female_fertility_to_V1r	Pa_5_12720 Y233A	22
Female_fertility_to_V1r	Pa_5_12720 Y233A	11
Female_fertility_to_V1r	Pa_5_12720 Y233A	9
Female_fertility_to_V1r	Pa_5_12720 Y233A	4
Female_fertility_to_V1r	Pa_5_12720 Y233A	14
Female_fertility_to_V1r	Pa_5_12720 Y233A	17
Female_fertility_to_V1r	Pa_5_12720 Y233A	12
Female_fertility_to_V1r	Pa_5_12720 Y233A	4
Female_fertility_to_V1r	Pa_5_12720 Y233A	5
Female_fertility_to_V1r	Pa_5_12720 Y233A	6
Female_fertility_to_V1r	Pa_5_12720 Y233A	16
Female_fertility_to_V1r	Pa_5_12720 Y233A	17
Female_fertility_to_V1r	Pa_5_12720 Y233A	14
Female_fertility_to_V1r	Pa_5_12720 Y233A	14
Female_fertility_to_V1r	Pa_5_12720 Y233A	15
Female_fertility_to_V1r	Pa_5_12720 Y233A	15
Female_fertility_to_V1r	Pa_5_12720+Pa_5_12710	2
Female_fertility_to_V1r	Pa_5_12720+Pa_5_12710	1
Female_fertility_to_V1r	Pa_5_12720+Pa_5_12710	0
Female_fertility_to_V1r	Pa_5_12720+Pa_5_12710	0
Female_fertility_to_V1r	Pa_5_12720+Pa_5_12710	0
Female_fertility_to_V1r	Pa_5_12720+Pa_5_12710	0
Female_fertility_to_V1r	Pa_5_12720+Pa_5_12710	1
Female_fertility_to_V1r	Pa_5_12720+Pa_5_12710	0
Female_fertility_to_V1r	Pa_5_12720 Y233F+Pa_5_12710	7
Female_fertility_to_V1r	Pa_5_12720 Y233F+Pa_5_12710	9
Female_fertility_to_V1r	Pa_5_12720 Y233F+Pa_5_12710	9
Female_fertility_to_V1r	Pa_5_12720 Y233F+Pa_5_12710	4
Female_fertility_to_V1r	Pa_5_12720 Y233F+Pa_5_12710	8
Female_fertility_to_V1r	Pa_5_12720 Y233F+Pa_5_12710	7
Female_fertility_to_V1r	Pa_5_12720 Y233F+Pa_5_12710	11
Female_fertility_to_V1r	Pa_5_12720 Y233F+Pa_5_12710	8
Female_fertility_to_V1r	Pa_5_12720 Y233F+Pa_5_12710	9
Female_fertility_to_V1r	Pa_5_12720 Y233F+Pa_5_12710	10
Female_fertility_to_V1r	Pa_5_12720 Y233F+Pa_5_12710	11
Female_fertility_to_V1r	Pa_5_12720 Y233F+Pa_5_12710	10
Female_fertility_to_V1r	Pa_5_12720 Y233F+Pa_5_12710	8
Female_fertility_to_V1r	Pa_5_12720 Y233F+Pa_5_12710	10
Female_fertility_to_V1r	Pa_5_12720 Y233F+Pa_5_12710	7
Female_fertility_to_V1r	Pa_5_12720 Y233A+Pa_5_12710	2
Female_fertility_to_V1r	Pa_5_12720 Y233A+Pa_5_12710	11
Female_fertility_to_V1r	Pa_5_12720 Y233A+Pa_5_12710	16
Female_fertility_to_V1r	Pa_5_12720 Y233A+Pa_5_12710	14
Female_fertility_to_V1r	Pa_5_12720 Y233A+Pa_5_12710	6
Female_fertility_to_V1r	Pa_5_12720 Y233A+Pa_5_12710	15
Female_fertility_to_V1r	Pa_5_12720 Y233A+Pa_5_12710	14
Female_fertility_to_V1r	Pa_5_12720 Y233A+Pa_5_12710	3
Female_fertility_to_V1r	Pa_5_12720 Y233A+Pa_5_12710	6
Female_fertility_to_V1r	Pa_5_12720 Y233A+Pa_5_12710	6
Female_fertility_to_V1r	Pa_5_12720 Y233A+Pa_5_12710	8
Female_fertility_to_V1r	Pa_5_12720 Y233A+Pa_5_12710	5
Female_fertility_to_V1r	Pa_5_12720 Y233A+Pa_5_12710	5
Female_fertility_to_V1r	Pa_5_12720 Y233A+Pa_5_12710	17
Female_fertility_to_V1r	Pa_5_12720 Y233A+Pa_5_12710	9
Female_fertility_to_V1r	Pa_5_12720 Y233A+Pa_5_12710	6
Female_fertility_to_V1r	Pa_5_12720 Y233A+Pa_5_12710	21
Female_fertility_to_V1r	Pa_5_12720 Y233A+Pa_5_12710	15
Female_fertility_to_V1r	Pa_5_12720 Y233A+Pa_5_12710	10
Female_fertility_to_V1r	Pa_5_12720 Y233A+Pa_5_12710	14
Female_fertility_to_V1r	Pa_5_12720 Y233A+Pa_5_12710	7
Female_fertility_to_V1r	Pa_5_12720 Y233A+Pa_5_12710	9
Female_fertility_to_V1r	Pa_5_12720 Y233A+Pa_5_12710	10
Female_fertility_to_V1r	Pa_5_12720 Y233A+Pa_5_12710	21
Female_fertility_to_V1r	Pa_5_12720 Y233A+Pa_5_12710	9
Female_fertility_to_V1r	Pa_5_12720 Y233A+Pa_5_12710	17
Female_fertility_to_V1r	Pa_5_12720 Y233A+Pa_5_12710	6
Female_fertility_to_V1r	Pa_5_12720 Y233A+Pa_5_12710	10
Male_fertility_to_V1R	V1r	15
Male_fertility_to_V1R	V1r	22
Male_fertility_to_V1R	V1r	15
Male_fertility_to_V1R	V1r	14
Male_fertility_to_V1R	V1r	2
Male_fertility_to_V1R	V1r	15
Male_fertility_to_V1R	V1r	9
Male_fertility_to_V1R	V1r	2
Male_fertility_to_V1R	V1r	14
Male_fertility_to_V1R	Pa_5_12720	0
Male_fertility_to_V1R	Pa_5_12720	2
Male_fertility_to_V1R	Pa_5_12720	1
Male_fertility_to_V1R	Pa_5_12720	3
Male_fertility_to_V1R	Pa_5_12720	2
Male_fertility_to_V1R	Pa_5_12720	0
Male_fertility_to_V1R	Pa_5_12720	0
Male_fertility_to_V1R	Pa_5_12720	4
Male_fertility_to_V1R	Pa_5_12720	4
Male_fertility_to_V1R	Pa_5_12720	0
Male_fertility_to_V1R	Pa_5_12720	2
Male_fertility_to_V1R	Pa_5_12720	1
Male_fertility_to_V1R	Pa_5_12720 Y233F	5
Male_fertility_to_V1R	Pa_5_12720 Y233F	2
Male_fertility_to_V1R	Pa_5_12720 Y233F	0
Male_fertility_to_V1R	Pa_5_12720 Y233F	0
Male_fertility_to_V1R	Pa_5_12720 Y233A	0
Male_fertility_to_V1R	Pa_5_12720 Y233A	0
Male_fertility_to_V1R	Pa_5_12720 Y233A	21
Male_fertility_to_V1R	Pa_5_12720 Y233A	22
Male_fertility_to_V1R	Pa_5_12720 Y233A	12
Male_fertility_to_V1R	Pa_5_12720 Y233A	7
Male_fertility_to_V1R	Pa_5_12720 Y233A	11
Male_fertility_to_V1R	Pa_5_12720 Y233A	17
Male_fertility_to_V1R	Pa_5_12720 Y233A	5
Male_fertility_to_V1R	Pa_5_12720 Y233A	6
Male_fertility_to_V1R	Pa_5_12720 Y233A	15
Male_fertility_to_V1R	Pa_5_12720 Y233A	12
Male_fertility_to_V1R	Pa_5_12720 Y233A	12
Male_fertility_to_V1R	Pa_5_12720 Y233A	18
Male_fertility_to_V1R	Pa_5_12720 Y233A	11
Male_fertility_to_V1R	Pa_5_12720 Y233A	10
Male_fertility_to_V1R	Pa_5_12720 Y233A	8
Male_fertility_to_V1R	Pa_5_12720+Pa_5_12710	0
Male_fertility_to_V1R	Pa_5_12720+Pa_5_12710	0
Male_fertility_to_V1R	Pa_5_12720+Pa_5_12710	0
Male_fertility_to_V1R	Pa_5_12720+Pa_5_12710	0
Male_fertility_to_V1R	Pa_5_12720+Pa_5_12710	1
Male_fertility_to_V1R	Pa_5_12720 Y233F+Pa_5_12710	7
Male_fertility_to_V1R	Pa_5_12720 Y233F+Pa_5_12710	0
Male_fertility_to_V1R	Pa_5_12720 Y233F+Pa_5_12710	0
Male_fertility_to_V1R	Pa_5_12720 Y233F+Pa_5_12710	0
Male_fertility_to_V1R	Pa_5_12720 Y233F+Pa_5_12710	0
Male_fertility_to_V1R	Pa_5_12720 Y233F+Pa_5_12710	0
Male_fertility_to_V1R	Pa_5_12720 Y233F+Pa_5_12710	1
Male_fertility_to_V1R	Pa_5_12720 Y233F+Pa_5_12710	2
Male_fertility_to_V1R	Pa_5_12720 Y233A+Pa_5_12710	8
Male_fertility_to_V1R	Pa_5_12720 Y233A+Pa_5_12710	9
Male_fertility_to_V1R	Pa_5_12720 Y233A+Pa_5_12710	20
Male_fertility_to_V1R	Pa_5_12720 Y233A+Pa_5_12710	14
Male_fertility_to_V1R	Pa_5_12720 Y233A+Pa_5_12710	7
Male_fertility_to_V1R	Pa_5_12720 Y233A+Pa_5_12710	3
Male_fertility_to_V1R	Pa_5_12720 Y233A+Pa_5_12710	4
Male_fertility_to_V1R	Pa_5_12720 Y233A+Pa_5_12710	9
Male_fertility_to_V1R	Pa_5_12720 Y233A+Pa_5_12710	23
Male_fertility_to_V1R	Pa_5_12720 Y233A+Pa_5_12710	23
Male_fertility_to_V1R	Pa_5_12720 Y233A+Pa_5_12710	13
Male_fertility_to_V1R	Pa_5_12720 Y233A+Pa_5_12710	14
Male_fertility_to_V1R	Pa_5_12720 Y233A+Pa_5_12710	21
Male_fertility_to_V1R	Pa_5_12720 Y233A+Pa_5_12710	22

## Sheet: Table S7
Supplementary Table 7. Distribution of the het-Va (Pa_5_12720) and het-Vb (Pa_5_12710) genes in the genomes of various Neurospora species.
Species	Strain	Pa_5_12710	Pa_5_12720
crassa	4829	Pseudogenized?	Full
crassa	6689	Fragment	Full
crassa	8863	Fragment	Full
crassa	W1322	Pseudogenized?	Full
hispaniola	10403	Absent	Full
hispaniola	8817	Absent	Full
intermedia	1785	Absent	Full
intermedia	1786	Fragment	Full
intermedia	1787	Absent	Full
intermedia	1795	Pseudogenized?	Full
intermedia	1832	Full	Full
intermedia	1938	Pseudogenized?	Pseudogenized?
intermedia	2316	Full	Full
intermedia	2365	Fragment	Full
intermedia	3194	Pseudogenized?	Full
intermedia	5124	Absent	Full
intermedia	6249	Fragment	Full
intermedia	6263	Fragment	Full
intermedia	6595	Absent	Full
intermedia	7402	Pseudogenized?	Full
intermedia	7426	Fragment	Full
intermedia	7427	Pseudogenized?	Full
intermedia	7429	Pseudogenized?	Full
intermedia	8761	Pseudogenized?	Full
intermedia	8767	Full	Full
intermedia	8769	Full	Full
intermedia	8793	Full	Full
M. oryzae		Full	Full
malaysia	4723	Absent	Full
metzenbergii	5119	Absent	Absent
metzenbergii	6795	Absent	Absent
metzenbergii	8853	Absent	Absent
metzenbergii	10411	Absent	Absent
metzenbergii	P4149	Absent	Absent
perkinsii	8842	Full	Full
perkinsii	10406	Full	Full
sitophila	1765	Pseudogenized?	Full
sitophila	2234	Pseudogenized?	Full
sitophila	2235	Pseudogenized?	Full
sitophila	2370	Pseudogenized?	Full
sitophila	2492	Pseudogenized?	Full
sitophila	2493	Pseudogenized?	Full
sitophila	2684	Pseudogenized?	Full
sitophila	3215	Pseudogenized?	Full
sitophila	3216	Pseudogenized?	Full
sitophila	4732	Pseudogenized?	Full
sitophila	4736	Pseudogenized?	Full
sitophila	4737	Pseudogenized?	Full
sitophila	4738	Pseudogenized?	Full
sitophila	4739	Pseudogenized?	Full
sitophila	4741	Pseudogenized?	Full
sitophila	4746	Pseudogenized?	Full
sitophila	4752	Pseudogenized?	Full
sitophila	4753	Pseudogenized?	Full
sitophila	4785	Pseudogenized?	Full
sitophila	4794	Pseudogenized?	Full
sitophila	5933	Pseudogenized?	Full
sitophila	5935	Pseudogenized?	Full
sitophila	5940	Pseudogenized?	Full
sitophila	5941	Pseudogenized?	Full
sitophila	6213	Pseudogenized?	Full
sitophila	6220	Pseudogenized?	Full
sitophila	6223	Pseudogenized?	Full
sitophila	6227	Pseudogenized?	Full
sitophila	6232	Pseudogenized?	Full
sitophila	6235	Pseudogenized?	Full
sitophila	6284	Pseudogenized?	Full
sitophila	6646	Pseudogenized?	Full
sitophila	6673	Pseudogenized?	Full
sitophila	6850	Pseudogenized?	Full
sitophila	6863	Pseudogenized?	Full
sitophila	7844	Pseudogenized?	Full
sitophila	8173	Pseudogenized?	Full
sitophila	8770	Pseudogenized?	Full
sitophila	10393	Pseudogenized?	Full
sitophila	10404	Pseudogenized?	Full
sitophila	10408	Pseudogenized?	Full
sitophila	W1249	Pseudogenized?	Full
sitophila	W1294	Pseudogenized?	Full
sitophila	W1297	Pseudogenized?	Full
sitophila	W1306	Pseudogenized?	Full
sitophila	W1312	Pseudogenized?	Full
sitophila	W1321	Pseudogenized?	Full
sitophila	W1325	Pseudogenized?	Full
sitophila	W1330	Pseudogenized?	Full
sitophila	W1413	Pseudogenized?	Full
sitophila	W1417	Pseudogenized?	Full
sitophila	W1426	Pseudogenized?	Full
sitophila	W1432	Pseudogenized?	Full
sitophila	W1434	Pseudogenized?	Full
sitophila	W1446	Pseudogenized?	Full
sitophila	1135	Pseudogenized?	Full
tetrasperma L1	4492a	Pseudogenized?	Full
tetrasperma L1	4492A	Pseudogenized?	Full
tetrasperma L1	9033	Full	Full
tetrasperma L1	CJ55	Full	Full
tetrasperma L1	CJ56	Full	Full
tetrasperma L1	CJ65	Pseudogenized?	Full
tetrasperma L1	CJ66	Pseudogenized?	Full
tetrasperma L10	CJ01	Full	Full
tetrasperma L10	CJ02	Full	Full
tetrasperma L10	CJ03	truncated?	Full
tetrasperma L10	CJ04	truncated?	Full
tetrasperma L10	CJ05	Full	Full
tetrasperma L10	CJ06	Full	Full
tetrasperma L10	CJ07	Full	Full?
tetrasperma L10	CJ08	Full	Full
tetrasperma L10	CJ09	truncated?	Full
tetrasperma L10	CJ10	truncated?	Full
tetrasperma L10	CJ11	Full	Full
tetrasperma L10	CJ12	Full	Full
tetrasperma L10	CJ13	Full	Full
tetrasperma L10	CJ14	Full	Full
tetrasperma L10	CJ15	Full	Full
tetrasperma L10	CJ16	Full	Full
tetrasperma L10	CJ17	Full	Full
tetrasperma L10	CJ18	Full	Full
tetrasperma L10	CJ19	Full	Full
tetrasperma L10	CJ20	Full	Full
tetrasperma L10	CJ21	Full	Full
tetrasperma L10	CJ22	Full	Full
tetrasperma L10	CJ23	Full	Full
tetrasperma L10	CJ24	Full	Full
tetrasperma L4	7585	Absent	Absent
tetrasperma L4	RLM131A	Absent	Absent
tetrasperma L4	RLM131A	Absent	Absent
tetrasperma L5	CJ25	Absent	Absent
tetrasperma L5	CJ26	Absent	Absent
tetrasperma L5	CJ27	Absent	Absent
tetrasperma L5	CJ28	Absent	Absent
tetrasperma L5	CJ29	Absent	Absent
tetrasperma L5	CJ30	Absent	Absent
tetrasperma L5	CJ31	Full	Full
tetrasperma L5	CJ32	Absent	Absent
tetrasperma L5	CJ33	Full	Full
tetrasperma L5	CJ34	Full	Full
tetrasperma L5	CJ35	Absent	Absent
tetrasperma L5	CJ36	Absent	Absent
tetrasperma L5	CJ37	Full	Full
tetrasperma L5	CJ38	Full	Full
tetrasperma L5	CJ39	Absent	Absent
tetrasperma L5	CJ40	Pseudogenized?	Full
tetrasperma L5	CJ41	Absent	Absent
tetrasperma L5	CJ42	Absent	Absent
tetrasperma L5	CJ43	Absent	Absent
tetrasperma L5	CJ44	Absent	Absent
tetrasperma L5	CJ45	Full	Full
tetrasperma L5	CJ46	Full	Full
tetrasperma L5	CJ47	Absent	Absent
tetrasperma L5	CJ48	Absent	Absent
tetrasperma L5	CJ49	Full	Full
tetrasperma L5	CJ50	Full	Full
tetrasperma L5	CJ51	Absent	Absent
tetrasperma L5	CJ52	Pseudogenized?	Full
tetrasperma L5?	CJ3536	Absent	Absent
tetrasperma L5?	CJ4748	Absent	Absent
tetrasperma L7	CJ69	Absent	Absent
tetrasperma L7	CJ70	Absent	Absent
tetrasperma L7	CJ73	Absent	Absent
tetrasperma L7	CJ74	Absent	Absent
tetrasperma L7	CJ81	Absent	Absent
tetrasperma L7	CJ82	Absent	Absent
tetrasperma L7	CJ83	Absent	Absent
tetrasperma L7	CJ84	Absent	Absent
tetrasperma L8	CJ57	Absent	Absent
tetrasperma L8	CJ58	Absent	Absent
tetrasperma L8	CJ59	Absent	Absent
tetrasperma L8	CJ60	Absent	Absent
tetrasperma L8	CJ61	Absent	Absent
tetrasperma L8	CJ62	Absent	Absent
tetrasperma L8	CJ63	Absent	Absent
tetrasperma L8	CJ64	Absent	Absent
tetrasperma L8	CJ67	Absent	Absent
tetrasperma L8	CJ68	Absent	Absent
tetrasperma L8	CJ71	Absent	Absent
tetrasperma L8	CJ72	Absent	Absent
tetrasperma L8	CJ75	Absent	Absent
tetrasperma L8	CJ76	Absent	Absent
tetrasperma L8	CJ77	Absent	Absent
tetrasperma L8	CJ78	Absent	Absent
tetrasperma L8	CJ79	Absent	Absent
tetrasperma L8	CJ80	Absent	Absent
tetrasperma L8	CJ85	Absent	Absent
tetrasperma L8	CJ86	Absent	Absent
tetrasperma L8	CJ87	Absent	Absent
tetrasperma L8	CJ88	Absent	Absent
tetrasperma L9	965a	Full	Full
tetrasperma L9	965A	Full	Full
